# Supplementary material for: Genome-Wide Identification and Analysis of DOF Gene Family in Eugenia uniflora L. (Myrtaceae)
Source: Genes (Basel). 2022 Nov 28;13(12):2235. doi: 10.3390/genes13122235 (PMC9778057; doi:10.3390/genes13122235)
Supplement: Supplementary file 1 [file genes-13-02235-s001.zip]

Archive with 2 entries (2 files):
- Supplementary File 1.txt
- Figure S1.eps
