# Supplementary material for: Genome-Wide Identification and Analysis of DOF Gene Family in Eugenia uniflora L. (Myrtaceae)
Source: Genes (Basel). 2022 Nov 28;13(12):2235. doi: 10.3390/genes13122235 (PMC9778057; doi:10.3390/genes13122235)
Supplement: Supplementary file 1 [file genes-13-02235-s001.zip › Supplementary File 1.txt]

S. lycopersicum:
DOF21 Does not have a DOF domain

M. truncatula:
DOF15
DOF01
DOF04 Does not have a DOF domain
DOF09
DOF35 Have only half of the DOF domain

D. carota:
Dck28084 Has many termination codons
Dck32129
Dck14188
Dck57620
Dck53296
Dck58501
Dck10674
Dck16887
Dck17233
Dck55960
Dck60208
Dck11518 were not found in the annotaded genome
Dck05998
Dck01478 have ambiguous nucleotides ('N') and couldn't be included in the NT phylogeny tree

M. esculenta:
Manes.03G111600
Manes.18G089100 were not found in the annotaded genome

P. trichocarpa:
Potri.011G054400 Does not have a DOF domain

C. cajan:
30493
19939
33271
45971
00832 Have only half of the DOF domain
C.cajan_33271 Does not have a DOF domain
C.cajan_25332 has ambiguous nucleotides ('N') and couldn't be included in the NT phylogeny tree

C. landii:
Cla011343 Does not have a DOF domain

Z.mays:
DOF27 Was excluded for a better alignment
